# Supplementary material for: Implementation of Microcirculation Examination in Clinical Practice—Insights from the Nationwide POL-MKW Registry
Source: Medicina (Kaunas). 2024 Feb 5;60(2):277. doi: 10.3390/medicina60020277 (PMC10890290; doi:10.3390/medicina60020277)
Supplement: Supplementary file 1 [file medicina-60-00277-s001.zip]

Archive with 1 entries (1 files):
- medicina-2757212-supplementary.pdf
